# Supplementary material for: Naïve/Effector CD4 T cell ratio as a useful predictive marker of immune reconstitution in late presenter HIV patients: A multicenter study
Source: PLoS One. 2019 Dec 23;14(12):e0225415. doi: 10.1371/journal.pone.0225415 (PMC6927630; doi:10.1371/journal.pone.0225415)
Supplement: S1 Database — (XLSX) [file pone.0225415.s001.xlsx]

## Sheet: DB_202_xlsx (2)
CODICE_ACC	CODOSP	CODICEACC	SEX	VIREMIA_T0_QUEST	HIVRNA_t0	nHIVRNA_t0	VIREMIA_T6_QUEST	HIVRNA_t6	nHIVRNA_t6	CDC	CD4_t0	CD4_t6	TOTALE_CD4T0.CODACC	CD3_Parent	CD3_CD25	CD3_CD95	CD3_CD127	CD3_CD4_CD95	CD3_CD4_Parent	CD3_CD4_CD25	CD3_CD4_CD127	CD4CM_CD95	CD4CM_Parent	CD4CM_CD25	CD4CM_CD127	CD4NAIVE_CD95	CD4NAIVE_Parent	CD4NAIVE_CD25	CD4EM_Parent	CD4NAIVE_CD127	CD4EM_CD25	CD4EM_CD95	CD4EM_CD127	CD4TEMRA_CD95	CD4TEMRA_Parent	CD4TEMRA_CD25	CD4TEMRA_CD127	Treg_CD95	Treg_Parent	Treg_CD25	Treg_CD127	TOTALE_CD4T6.CODACC	T6_CD3_Parent	T6_CD3_CD25	T6_CD3_CD95	T6_CD3_CD127	T6_CD3_CD4_CD95	T6_CD3_CD4_Parent	T6_CD3_CD4_CD25
A74	A	A074	1	1	598755	598755	1	<40 cp/ml	4		219	902	A074	71	-520	858	316	875	14.5	-865	1154	1823	34.2	-761	1170	488	39.8	-1139	24.1	1735	-494	1039	326	996	1.9	-751	320	3324	2.1	12251	37	A074	66.4	864	550	635	604	18.3	916
B7	B	B007	1	1	6523	6523	1	<20	2	B3	57	42	B007	54.1	1076	1345	646	2150	17.2	1186	842	2422	38.3	1089	1326	290	1.4	570	57.7	1121	1289	1905	674	2091	2.7	575	497	3557	7.9	6128	468	B007	50.8	1296	1537	234	2201	20.5	1641
B34	B	B034	1	1	1760042	1760042	1	104	104	C3	36	151	B034	78.6	236	991	289	2583	2.9	780	755	2776	44.8	714	868	312	19.5	416	35.5	1562	1565	3620	409	1101	0.2	1051	130	4599	23.9	6582	240	B034	69.8	1109	1174	471	2353	9.3	1882
C24	C	C024	1	1	14400	14400	1	<40	4		233	413	C024	85.1	2183	2149	-93	1868	23.5	2820	623	4099	40.5	3313	812	742	38.5	2601	18.9	631	2445	3905	305	1494	2.1	2254	23	1670	6.6	14905	-60	C024	69.8	134	461	1193	394	26.5	71
I20	I	I020	1	1	153848	153848	1	290	290		30	320	I020	86.5	985	-64	123	293	6.1	2060	1797	755	32.8	1950	1997	841	35.9	2389	31.1	1743	1597	119	1706	2094	0.1	4542	1480	47	19.3	4722	1683	I020	82.2	828	690	187	1289	20.2	1167
M14	M	M014	1	1	273920	273920	1	<40	4	A	203	514	M014	90.3	473	1023	-157	1161	10.3	650	411	1745	31.9	1053	859	450	20.6	538	46.4	1054	458	1330	38	1340	1.2	837	-130	3633	11.6	6810	-170	M014	84.5	1079	882	82	993	22.3	1038
M15	M	M015	1	1	44109	44109	1	240	240	A	188	380	M015	79.6	427	990	28	1548	13.2	670	731	1934	45.5	737	1018	306	19.8	364	32.3	1027	814	2220	295	1100	2.3	454	222	2777	14	7016	-108	M015	78.3	429	684	201	823	17.7	518
M19	M	M019	1	1	871414	871414	1	<20	2	A3	180	180	M019	78.9	-17	858	96	1168	10.6	423	1153	1947	40.4	448	1050	376	37.5	476	21.2	1335	218	2387	789	2033	1	126	417	2612	10.7	3848	150	M019	65.9	24602	1693	-1280	2428	13.6	28328
B37	B	B037	1	1	41521	41521	1	<20	2		297	435	B037	80.8	419	1150	580	1424	24.3	364	1706	1438	52.9	420	1880	1052	24.3	-213	22	1497	1005	1877	1907	885	0.8	895	466	3016	4.8	6580	335	B037	76.3	919	1134	1180	1324	35.7	1255
B38	B	B038	1	1	88801	88801	1	<20	2		279	695	B038	74.2	369	605	547	348	25.7	322	1289	994	35.5	483	1285	142	45.8	58	18.5	1285	703	1336	1321	1116	0.3	867	2380	1696	5.3	4982	279	B038	74.7	1092	604	1065	393	31.9	1219
B041	B	B041	1	1	105682	105682	1	<20	2	A2	252	416	B041	92.4	1025	988	284	1118	18.1	805	2398	1888	44.5	989	2817	294	35.3	408	19.2	2249	1165	1930	1779	1075	1	1265	1559	3324	4.6	7773	274	B041	88.8	1097	689	881	681	34.4	1227
C29	C	C029	2	1	61517	61517	1	<40	4	A2	264	565	C029	87.3	3092	1910	1910	2742	22.4	3273	2527	3720	57.4	3692	2940	833	21.5	2566	18.6	2540	3071	2625	1859	1955	2.4	2753	1688	5987	1.9	11189	1583	C029	89.2	32305	3249	-1155	5153	31.3	37989
C32	C	C032	1	1	176423	176423	1	<40	4	A	336	467	C032	74.9	259	1303	543	2624	10.6	174	1700	2953	55.6	212	2027	489	17.2	-263	26.7	1661	507	3359	1094	2283	0.6	-11	530	5761	3.4	8191	463	C032	78.7	19893	1640	-1098	2874	16.9	23552
C46	C	C046	1	1	81202	81202	1	<40	4		327	657	C046	75.3	18427	2004	-853	1330	23.3	22715	-157	4093	29.9	21787	-313	908	50.3	23872	18	-26	20665	5721	-513	2223	1.8	18660	-910	12547	0.5	73830	-1403	C046	80.3	1374	768	93	505	25.1	1698
E10	E	E010	1	1	49590	49590	1	RILEVATO <37	3	B2	288	628	E010	88.1	655	1005	-150	1032	13.9	717	657	1792	31.3	763	789	249	19.9	555	48.1	1298	758	1106	180	705	0.7	1188	-9	3036	7.1	6032	-116	E010	90.6	593	727	26	739	21.1	859
F4	F	F004	1	1	14078	14078	1	NR	0		313	576	F004	88.7	1710	662	185	669	17.2	1535	918	1031	19.1	1803	943	171	33.5	1201	47.2	1180	1683	960	696	961	0.3	1380	478	2003	4.5	9741	-85	F004	84.9	1369	391	422	284	16.5	1261
M17	M	M017	1	1	70019	70019	1	22	22	A2	308	596	M017	91.2	1230	1124	-15	833	15.7	1023	1405	1691	29.3	902	1660	417	38	806	29.3	1729	1449	1678	392	965	3.4	1666	102	1495	7.1	4936	-170	M017	86.1	1223	787	126	502	22.9	1151
M22	M	M022	1	1	7273	7273	1	<20	2	A	345	409	M022	76.5	947	183	137	128	53.8	1034	21	178	6.5	658	520	206	16.7	525	62.5	739	1119	120	-82	64	14.4	1437	-131	216	14.6	3869	-140	M022	87.6	193	478	547	342	27.2	537
C1	C	C001	1	1	8638	8638	1	<40	4		356	636	C001	88.1	1058	884	767	342	45.6	1279	1167	1608	35.1	1431	1543	138	52.1	1078	12.1	1067	1907	2564	1110	1063	0.7	968	464	2998	6.2	5729	267	C001	81.3	933	665	715	404	41.5	1306
C17	C	C017	1	1	62782	62782	1	<40	4		404	787	C017	63.1	582	1293	1173	1832	20.2	803	2183	2124	42.5	964	2855	390	6.5	323	47.9	2134	764	1830	1445	1031	3.2	502	946	3966	3.3	5078	943	C017	67.3	987	1142	775	1399	32	1326
C26	C	C026	1	1	98216	98216	1	<40	4	A	493	904	C026	70.8	942	1173	1093	1473	35.4	1106	1750	2197	46.7	1287	2064	401	30.4	699	20.7	1453	1559	2220	2348	1009	2.2	792	579	4413	2.3	11655	399	C026	73.7	-276	489	758	545	30.1	-374
I01	I	I001	1	1	21840	21840	1	<20	2		380	700	I001	75.1	952	131	313	2416	21.8	1370	1568	2481	46	1411	1960	2286	36.2	1176	17.4	1618	1937	2119	373	1359	0.4	932	153	1832	12.8	4894	128	I001	73.4	1104	1106	214	1634	33.7	1366
M06	M	M006	1	1	303816	303816	1	47	47	A2	472	765	M006	89.3	935	1548	291	1407	33.5	1363	1847	1873	48.8	1496	2078	314	31.3	908	19.6	1729	1996	3008	1482	2594	0.3	1138	709	2672	13.6	6686	240	M006	70	698	733	1027	974	35.1	1024
M32	M	M032	1	1	16692	16692	1	<20	2	A1	400	741	M032	89.6	836	818	164	803	19.9	844	1724	1146	50.6	871	1711	178	28.8	506	20.2	1489	1383	1820	2446	782	0.3	519	250	2896	3.8	6965	-62	M032	77	524	510	1087	493	36.7	846
A20	A	A020	1	1	63535	63535	1	23718	23718		928	670	A020	85.6	1711	768	300	768	16.5	1396	524	1984	24.4	721	1624	312	14.7	189	56.1	1625	1854	780	264	658	4.8	2424	115	3812	0.8	9979	23	A020	90.9	-256	966	-46	958	15.6	-414
A57	A	A057	1	1	19308	19308	1	9857	9857		660	670	A057	66.6	532	717	1580	726	24.6	407	2094	970	41.4	428	2526	280	22.9	-235	32	1896	762	1104	1802	538	3.7	647	1155	2846	0.6	10892	835	A057	67.1	-432	235	-57	63	24.5	-396
B39	B	B039	1	1	3142	3142	1	<20	2		603	1082	B039	68.1	88	641	708	487	33.4	293	1362	1325	32.9	899	2150	140	40.7	31	9	1520	388	1214	629	592	17.4	-51	262	2626	2.9	7380	284	B039	60.6	780	591	895	556	36.4	996
C2	C	C002	1	1	117706	117706	1	<40	4	A2	513	767	C002	85.1	949	1346	283	1865	18	1354	1049	2687	50	1543	1291	509	18.7	1395	28.3	1715	1069	1853	427	1416	3	910	202	4410	3.3	6316	228	C002	69	1136	1151	582	1690	22	1533
C4	C	C004	1	1	20841	20841	1	<40	4		660	761	C004	72.9	1086	825	882	442	35.8	1150	1599	1242	38.2	1215	2096	197	41.5	957	18.1	1488	1482	1406	1164	995	2.1	1382	563	1421	3.6	5907	194	C004	69.8	-338	470	1086	341	36.3	-341
C18	C	C018	1	1	5200	5200	1	<40	4		542	788	C018	70.9	934	721	1317	528	16	721	2104	1115	38.6	837	2149	332	44	492	16.7	2066	1180	1974	2227	1070	0.7	640	1236	3596	2.7	6993	984	C018	72.1	1165	707	743	534	23	1310
C19	C	C019	1	1	12561	12561	1	<40	4	A2	676	893	C019	83.2	1758	1170	1918	1358	25.6	1670	2844	1709	52.9	1774	3091	291	21	1398	23.7	2442	1706	2150	3473	833	2.4	1657	1295	4215	1.7	6728	1247	C019	75.2	34	633	1010	722	27.4	192
C23	C	C023	1	1	15293	15293	1	<40	4	A	817	644	C023	80.3	12	706	1245	545	46.1	45	1507	1517	41.3	223	1713	308	44.4	-185	13.9	1346	530	2408	2134	990	0.3	307	965	5558	0.8	8020	369	C023	77.8	-132	352	1611	255	48	32
C27	C	C027	1	1	1823	1823	1	<40	4	A1	740	817	C027	81.2	800	1032	1050	682	44.7	887	1389	1767	30.1	1087	1477	379	44.5	749	17.6	1518	1045	2398	1082	1325	7.8	817	316	4151	3.1	8187	364	C027	79.9	1145	591	981	408	47.8	1067
F3	F	F003	9	1	20053	20053	1	NR	0		501	502	F003	46	1339	534	282	502	16.5	1290	1148	709	37.4	1348	1331	126	29.1	692	31.3	1012	1761	829	1222	381	2.1	1957	169	1319	3.7	5981	4	F003	43.3	1155	501	865	413	20.7	1293
I18	I	I018	1	1	44500	44500	1	<20	2		750	850	I018	72.6	1177	176	700	2320	29	1368	1249	2301	35.4	1527	1643	2039	36.6	1088	24.6	1309	1655	2130	662	1723	3.3	1438	330	1769	9.1	5698	350	I018	69.9	806	938	382	1384	34.7	943
M18	M	M018	1	1	38288	38288	1	93	93	A1	600	1298	M018	91.4	463	1118	342	693	34.1	1062	1100	1292	39.5	1556	1448	328	38.7	1259	16.3	1265	193	1247	414	918	5.4	-56	266	1393	8.5	5321	199	M018	91.8	149	639	77	627	32.9	275
M20	M	M020	1	1	46907	46907	1	16805	16805	A	692	717	M020	85.7	588	718	291	866	37.4	1006	651	1491	47	1107	755	293	35.1	691	16.5	619	1386	1745	494	911	1.4	717	-114	882	14.5	6325	-109	M020	79.3	786	686	510	935	32.5	1140
A43	A	A043	1	1	301500	301500	1	<40 cp/ml	4		167	354	A043	84.9	-209	1385	626	2299	11.1	-245	1212	3300	41.5	-106	1761	572	16.1	-1168	34.9	1960	54	2411	804	1329	7.5	-645	207	5660	3.1	8393	241	A043	89.1	-610	313	-129	286	13.2	-507
A64	A	A064	1	1	1662499	1662499	1	73	73		38	302	A064	83.4	-186	1397	-289	1424	4.3	-510	1482	2362	40.3	-162	2156	865	43.8	-953	15.6	1445	-255	2818	85	2113	0.2	-3780	-728	1435	4.6	10748	-157	A064	76.6	2836	731	632	1487	16.1	2359
A6	A	A006	1	1	138880	138880	1	<40 cp/ml	4		362	696	A006	83	3115	1103	-256	1483	16.8	3353	1948	1949	33.8	3641	3116	299	25.7	3174	36.9	1518	3285	2005	1882	964	3.7	2982	180	3765	2	18444	-383	A006	76.2	-61	987	893	1313	31.6	-279
A46	A	A046	1	1	5724913	5724913	1	58	58		440	659	A046	68.1	893	1231	900	2131	32.6	940	2036	2475	42.1	924	2433	574	9.5	297	46.7	1414	1096	2179	1820	950	1.7	464	376	3896	3.7	8682	316	A046	32.6	774	801	1498	927	56.3	808
A5	A	A005	1	1	146702	146702	1	<40 cp/ml	4		622	714	A005	77.4	833	941	556	1060	31.1	774	1516	1590	44.5	721	2403	214	20.4	-78	28.8	1359	1271	1301	693	613	6.3	1537	31	4507	1.2	12991	-178	A005	78.9	608	757	1056	880	40.8	520
A13	A	A013	1	1	1124430	1124430	1	<40 cp/ml	4		527	538	A013	79.5	2619	691	403	486	29.5	2592	1180	1349	43.5	2651	1374	219	40.2	1980	15.6	1269	4264	1382	241	681	0.8	3229	63	4153	0.8	21145	-347	A013	78.5	360	654	1309	530	39.2	234
A86	A	A086	1	1	3316325	3316325	1	non rilevato	0		580	725	A086	77.7	2927	893	81	649	26.6	3851	1621	1622	32.8	4129	1812	423	56.4	3594	10.5	1550	4521	2356	1812	1077	0.3	3535	-30	907	4	17278	321	A086	67.2	3866	800	1000	660	40.2	4042
I25	I	I025	1	1	5949283	5949283	1	61	61		30	190	I025	77.2	489	-93	100	-23	7.6	1347	1864	667	13.8	1395	1896	704	51.3	1534	34.8	1797	847	-9	2047	-89	0.2	-152	707	-30	12.2	6245	1797	I025	76.3	452	136	167	969	15.8	459
B30	B	B030	1	1	683100	683100	1	46	46	A2	162	662	B030	90.1	523	1136	120	737	10	452	1373	1763	41	624	1572	300	45.1	249	13.7	1423	640	2800	455	2740	0.2	9	64	3402	5	7604	197	B030	80.9	537	606	896	364	27.4	503
B32	B	B032	1	1	328191	328191	1	133	133	A3	127	340	B032	77	984	871	192	1710	10.5	832	923	2660	33.1	775	1462	479	11.2	364	53.4	1921	936	1555	630	808	2.3	1286	222	3824	6.8	7676	248	B032	82.8	737	944	507	1711	20.9	824
G5	G	G005	1	1	123000	123000	1	90	90	A	114	298	G005	67.6	999	836	761	1030	9.5	989	839	2039	29.2	1198	1489	231	2.7	814	66	1741	925	879	686	680	2.1	776	551	3953	5.3	7872	443	G005	73.4	1379	6628	425	9566	11.3	1389
M26	M	M026	1	1	126886	126886	1	<20	2	B3	29	104	M026	42.7	1519	949	116	2416	5.1	3498	697	2168	17.3	2647	674	490	29.9	3088	48.8	1320	4125	3745	349	3739	4	5867	669	3976	12.2	8794	-168	M026	63.1	190	883	-146	1630	9.3	1037
M65	M	M065	1	1	486209	486209	1	25	25	A3	119	360	M065	95.9	-90	868	-35	678	6.3	503	1169	1082	31.6	993	1397	405	42.2	500	25.9	1305	53	1577	500	699	0.3	-82	392	3851	5.7	7474	-93	M065	75.2	81	466	1143	361	33.6	248
A49	A	A049	1	1	254059	254059	1	<40 cp/ml	4		71	208	A049	86.8	-106	1076	129	1299	6.8	-944	1095	1582	8	-1292	1154	591	14.2	-1636	70.8	1270	-809	1489	1063	1096	7	-824	1048	5882	1.9	11888	94	A049	73.8	610	760	466	849	30.2	747
A77	A	A077	1	1	108154	108154	1	<40 cp/ml	4		232	436	A077	81.8	15	1208	696	1709	17.5	515	2615	2013	33.3	679	2577	357	20.8	-52	40.8	2439	927	2364	3208	962	5.2	-57	1030	3633	3.3	15880	588	A077	78.6	917	533	903	688	22.8	990
A92	A	A092	2	1	116595	116595	1	non rilevato	0		208	418	A092	92.8	1131	1011	272	1158	17.9	2488	1320	2360	30.9	2262	1073	634	43.8	3205	25.1	1726	1012	2777	660	734	0.2	421	751	3228	2.6	6873	93	A092	81.9	1073	644	1184	709	28.2	2085
A93	A	A093	1	1	380055	380055	1	82	82		234	437	A093	88	1436	1125	279	1139	13.3	1757	1069	1476	52	1887	1134	517	25.7	1851	22.2	1210	1369	2230	715	2765	0	374	215	4378	3.1	9259	210	A093	80.2	1432	701	695	634	26.4	1488
A96	A	A096	1	1	120016	120016	1	non rilevato	0		182	500	A096	78.5	1733	911	337	1183	20.9	1970	645	1831	46.2	2073	719	366	23.7	1967	29.4	1275	1814	1278	248	1026	0.6	1834	276	3248	3.2	7238	291	A096	80.4	2283	712	231	873	25	2617
A113	A	A113	2	1	189227	189227	1	non rilevato	0		116	411	A113	90.3	3911	1692	661	2637	18.5	4678	1099	3352	25.8	5057	1487	1043	24.8	4572	47.7	2412	4524	3765	703	1584	1.7	4728	481	5557	9	17925	566	A113	79	338	512	353	551	25.4	441
B040	B	B040	1	1	2544	2544	1	<20	2	A1	212	590	B040	73.9	1791	994	712	1038	25.3	1801	1760	1842	48.1	1795	2133	128	25.7	1093	23.6	1919	2638	1056	839	741	2.6	3026	883	2910	7.5	7698	225	B040	63.5	2520	875	1025	875	28.3	2766
M34	M	M034	1	1	69853	69853	1	<20	2	A3	189	224	M034	87.5	18319	1955	-841	1512	16.3	21836	-39	1901	28.8	21610	-123	907	38.8	22467	31.8	173	21189	4518	-342	1909	0.6	20114	-668	9060	2.9	66788	-1429	M034	87.1	289	611	259	516	18.6	496
I27	I	I027	1	1	157742	157742	1	<20	2		60	180	I027	91.2	217	-310	122	-196	3.6	255	2130	449	10.3	121	2520	356	4.8	99	67	1943	278	-114	2172	-217	17.8	275	1945	-327	10.8	7978	2162	I027	79.4	614	221	169	875	9.9	567
A117	A	A117	1	1	79876	79876	1	<40 cp/ml	4		176	522	A117	83.4	930	697	603	738	9.9	1023	1066	1486	22	1211	1411	478	27.7	1056	47.8	2051	898	790	673	835	2.5	976	560	2585	3.9	7767	519	A117	75.7	2986	1163	284	1243	18.1	3150
B27	B	B027	1	1	126006	126006	1	<20	2	A3	77	270	B027	72.6	557	1069	309	2204	6.9	862	1269	2423	48.2	879	1549	297	20.9	317	30.2	2070	1768	3487	421	1683	0.7	415	209	4986	19	8189	221	B027	71.2	500	830	593	1603	10	987
A109	A	A109	1	1	510289	510289	1	<40 cp/ml	4		290	907	A109	81.2	1054	765	504	608	17.6	1312	1844	1025	28.4	1389	1918	221	39.5	1251	27.8	2049	1379	1482	1389	496	4.3	1073	774	3524	0.9	4760	402	A109	66.1	1207	369	336	437	20.9	1399
A120	A	A120	1	1	30164	30164	1	non rilevato	0		293	644	A120	80.2	282	276	125	375	15.9	420	1099	460	24.5	504	1245	160	15.6	188	57	1401	482	442	909	225	2.8	189	242	634	2.3	5283	247	A120	84.1	4599	851	109	1008	24.9	5084
B29	B	B029	1	1	13300	13300	1	<20	2	A2	293	285	B029	78.4	521	671	694	851	30.7	601	2015	1013	55.2	639	2331	116	16	212	27.1	1761	735	1193	1419	459	1.7	763	193	2501	4.2	5057	224	B029	78.5	105	393	366	444	30.4	226
B8	B	B008	2	1	35157	35157	1	<20	2	A2	446	560	B008	83.4	1300	1215	896	1771	45.4	1623	1233	1735	26.5	1293	1820	233	10.9	485	59.1	1571	2235	2205	973	648	3.5	1376	1066	3132	10.4	5977	469	B008	79.4	1410	1184	514	1580	44.1	1911
B31	B	B031	1	1	544912	544912	1	22	22	A2	395	674	B031	78.3	646	1169	934	1624	30.1	865	2291	2187	52.2	1044	2577	307	28.1	475	18.4	1927	1248	2170	2695	1069	1.3	680	1324	3953	5.3	7232	253	B031	64.6	1007	718	1347	870	39.7	1183
M35	M	M035	1	1	50355	50355	1	<20	2	A2	396	415	M035	84.8	16812	1883	-1300	2470	13.7	20850	-194	1787	21.6	23360	-79	824	19.6	27532	58.1	-169	17871	3138	-250	2101	0.7	24171	-534	2824	6.8	31084	-1498	M035	72.1	-705	320	535	411	19.6	-796
A17	A	A017	1	1	576	576	1	124	124		433	408	A017	67.2	2680	663	690	547	41.2	2891	964	741	40.7	3106	1067	187	33.2	2185	25.3	605	3567	1235	2126	472	0.9	2891	906	1172	6.9	8011	-26	A017	65.9	1029	594	1410	524	45.1	1051
A54	A	A054	1	1	146924	146924	1	non rilevato	0		363	809	A054	88.1	1201	1134	869	1317	25.4	888	1449	2008	50.2	978	1415	419	27.4	596	21.1	1479	987	1936	1489	961	1.3	1033	1270	4268	1.9	10579	474	A054	88.5	1273	716	918	905	35.2	1456
A119	A	A119	1	1	27366	27366	1	non rilevato	0		459	728	A119	84.5	1159	614	957	676	32	1347	1488	735	42.9	1396	1587	192	23.8	1097	32.7	1567	1529	1177	1080	539	0.6	1241	750	1990	5.2	7487	500	A119	67	3491	731	1157	896	29	4096
B24	B	B024	1	1	67942	67942	1	<20	2	B3	356	426	B024	87	1690	1295	192	1074	10.3	1843	2443	2253	34.7	1998	2427	423	41.2	1677	23.9	3063	1938	2311	1130	845	0.2	1576	326	2975	7.9	7028	317	B024	83.4	494	710	616	619	17.1	439
B33	B	B033	1	1	50491	50491	1	<20	2	A1	392	1429	B033	74.9	193	747	285	328	18.2	203	1179	1329	25	464	1236	178	54.3	-14	17.5	1245	574	1306	876	800	3.2	523	179	987	9.8	2924	269	B033	75.4	1420	616	1368	288	33.9	1428
C42	C	C042	1	1	121208	121208	1	<40	4	A2	399	684	C042	89.1	16429	1784	-1232	2154	24	20234	-694	3099	32.1	19884	-736	1002	35.5	20857	31.7	-538	19841	3839	-939	2102	0.6	17107	-980	7313	1.8	49862	-1364	C042	86.3	614	522	206	578	46.8	720
I21	I	I021	1	1	6031	6031	1	NR	0		470	620	I021	72.2	747	-60	128	1929	15.2	1004	2168	1892	40.7	1118	2330	1383	25.5	695	29.4	2042	1223	431	2130	-113	4.3	960	1630	60	5.4	7113	1792	I021	70.3	730	202	158	2279	19.2	864
M01	M	M001	1	1	282353	282353	1	37	37	A2	449	900	M001	88.8	2001	834	142	818	17.2	1855	1304	1797	31.6	1658	2970	362	26.5	1199	28.7	2062	2440	929	394	682	13.2	2424	123	885	8.2	4684	-208	M001	84.7	924	739	223	833	29.9	1194
M02	M	M002	1	1	90296	90296	1	<20	2		468	781	M002	63.2	876	843	775	1029	22.1	1119	1353	1278	51.5	1291	1642	424	21.8	1071	26.3	1310	829	1161	881	991	0.4	854	881	1201	8.5	3701	555	M002	60	859	621	482	745	29.7	1127
E12	E	E012	1	1	322	322	1	<37	3	A1	537	670	E012	82.5	-209	911	395	665	24.1	-326	1415	1836	23.5	-74	1770	132	44.4	-567	26.8	1774	-160	1348	608	1049	5.2	16	419	1324	4.5	3863	386	E012	78.2	328	743	363	292	29.6	330
E13	E	E013	1	1	77530	77530	1	NR	0	A1	973	868	E013	79.6	1401	652	376	257	27.1	1536	1454	1435	25.4	1865	1566	162	59.5	1434	14.1	1574	1622	982	268	785	1	1737	146	1285	7.9	6290	-2	E013	78.3	1258	13652	614	12196	38.3	1355
A131	A	A131	1	1	19717	19717	1	non rilevato	0		684	998	A131	64	1475	567	891	630	45.7	1565	1263	658	47.6	1526	1299	126	13.4	1358	37.6	1176	1719	860	1289	359	1.5	1559	632	1645	3.9	5642	243	A131	73	3892	974	846	1234	44.8	4226
A25	A	A025	1	1	21566	21566	1	124148	124148		751	472	A025	73.8	1280	961	783	1313	26.7	1191	1938	1816	42.3	1234	2486	258	20.9	363	35.9	1721	1572	1476	1463	959	1	1504	454	5143	0.4	16209	-95	A025	80.9	65	1394	103	1843	23.4	-10
A111	A	A111	1	1	134771	134771	1	non rilevato	0		1229	1600	A111	72.1	1931	840	1198	810	28.7	2152	2576	1311	48	2306	3272	311	39.2	1977	10.8	2265	2306	1747	1834	835	2	2093	1347	2324	6.2	8491	650	A111	66.9	2360	590	745	451	38.4	2722
B25	B	B025	1	1	66681	66681	1	NR	0	A2	699	498	B025	85.5	294	905	267	973	22.2	369	1123	1373	34.6	599	2381	449	12.8	10	51.3	2041	335	1002	475	761	1.3	315	182	2928	4.5	5763	322	B025	87.4	1143	871	450	1009	30.2	1141
C3	C	C003	1	1	20701	20701	1	<40	4	A1	607	727	C003	70.5	1795	1021	824	836	36.5	2142	1581	1359	37.6	2455	1723	314	34	1861	28.2	1712	2146	2034	886	1646	0.3	1374	184	3616	6.7	11110	123	C003	75.9	1399	994	-15	1063	37.7	1218
E11	E	E011	1	1	4909	4909	1	<37	3	A1	622	857	E011	78.5	410	735	447	700	31.8	408	1030	1450	23.7	400	1873	190	23.9	-109	41.2	1724	656	813	636	661	11.3	656	285	1201	5.1	3999	269	E011	78.3	1720	671	326	672	37	1754
I14	I	I014	1	1	66619	66619	1	27	27		510	730	I014	60.1	970	297	123	844	19.7	1311	2170	1796	46.9	1309	2206	1936	36.8	1242	16.1	2122	1569	421	2212	914	0.2	1526	2184	123	9.1	5289	1917	I014	51	10179	1101	1413	1295	27	12663
I16	I	I016	1	1	37320	37320	1	NR	0		630	510	I016	86.4	1220	107	323	2246	13.6	1245	994	2218	21.6	1590	2787	1930	12.1	1079	49.6	2654	1195	1745	632	1582	16.7	1192	354	1742	2.1	8514	346	I016	80.4	716	4	143	1138	17.7	861
I28	I	I028	1	1	13761	13761	1	Neg	0		530	710	I028	91.7	1041	-75	141	902	23.3	962	2257	1180	18.7	1168	2377	839	56.8	842	17.6	2185	1269	757	2534	132	6.9	945	2200	-150	8.2	5359	1927	I028	93.6	607	170	127	831	28.9	510
I29	I	I029	2	1	19475	19475	1	Neg	0		630	720	I029	90.5	-199	916	291	1132	36.6	-140	3029	1321	23.7	55	3191	1756	65.5	-251	10.1	2964	643	501	3191	420	0.7	132	2832	107	10	3366	2571	I029	88.3	50	972	229	961	39.6	155
I30	I	I030	2	1	72413	72413	1	neg	0		510	530	I030	26.5	390	711	122	477	1.2	4853	2414	1785	8.3	2400	3012	0	0	0	91.7	0	5048	431	2387	0	0	0	0	231	57.2	6365	2252	I030	46	229	862	168	1140	9.3	523
C22	C	C022	1	1	5516	5516	1	<40	4	A1	732	727	C022	88.9	661	1269	258	1386	26.3	1271	1495	2448	46.8	1512	1814	414	36.4	1054	15.9	1439	1212	2367	714	1086	0.9	765	429	3717	6.6	8610	278	C022	78.6	1342	1326	630	1254	33.5	1809
A55	A	A055	1	1	10350	10350	1	non rilevato	0		177	661	A055	70.3	746	991	975	997	21.3	600	1823	2227	36.7	806	1704	605	46.7	106	14.8	2344	1703	2919	696	961	1.8	973	644	4362	2.9	10767	457	A055	65.8	95	1009	517	778	31.5	40
A69	A	A069	1	1	2827805	2827805	1	47	47		1	30	A069	59.9	-371	2033	2	4329	0.2	943	870	5134	15	-1399	-160	4491	15	-813	65	2250	1469	4167	393	2144	5	-2348	6601	5202	10	7350	-11	A069	71.4	865	804	459	1813	4.1	1183
A63	A	A063	1	1	130209	130209	1	<40 cp/ml	4		46	124	A063	69.7	-793	2267	22	3394	6.4	-191	275	2903	37.4	-299	432	648	5.3	-897	56.9	1726	-15	3884	153	2700	0.4	593	-212	4700	6.1	5021	-39	A063	90.7	601	1106	-43	1517	6.2	892
A65	A	A065	1	1	95191	95191	1	non rilevato	0		175	362	A065	69	-17	1109	195	1244	22.9	189	612	1897	50.4	282	585	400	32	-206	15.6	802	599	2234	324	1273	2	118	26	2738	2.9	10264	-131	A065	78.3	1311	889	714	1084	19.6	1334
A91	A	A091	1	1	83442	83442	1	<40 cp/ml	4		37	280	A091	96.7	-915	369	-621	406	3.2	-721	-249	892	16.4	-315	-330	145	13.6	-180	66.5	361	-867	437	-304	144	3.5	-652	-408	1603	3.4	5781	-618	A091	78.3	1044	594	518	1282	14.1	1081
A98	A	A098	1	1	562872	562872	1	non rilevato	0		3	113	A098	80.4	886	1031	934	3151	0.2	1182	1145	6669	3.7	2225	1145	4306	3.7	7122	88.9	1151	1130	2874	1093	1160	3.7	1945	1792	4314	7.4	8851	705	A098	91.5	1250	627	69	1277	5.3	1409
K21	K	K021	2	1	1160	1160	1	NR	0		231	325	K021	68.2	715	1373	-180	1569	12.5	1257	981	2055	37.9	1529	1246	249	31.8	1367	29.4	916	836	2964	786	1525	0.8	1443	685	3297	3.2	7615	-46	K021	64	549	1164	75	773	18.3	1104
A47	A	A047	1	1	42149	42149	1	non rilevato	0		78	280	A047	67.7	36	923	189	837	4.6	57	-47	2907	1.4	-113	245	868	0.5	-374	42.8	120	29	1000	27	740	55.3	84	-103	1767	2.1	6475	-163	A047	70.5	1565	830	335	949	12.8	1746
I13	I	I013	1	1	147658	147658	1	NR	0		10	380	I013	63.8	1146	428	115	737	4.1	1599	1921	1772	32.1	1204	2046	2897	21.7	660	45.7	1647	3844	644	1970	900	0.6	959	943	548	32.4	6142	1960	I013	85.1	4243	348	180	1667	11	5597
A34	A	A034	2	1	12994	12994	1	<40 cp/ml	4		124	678	A034	69.2	2177	1067	164	1532	15.5	2930	866	2319	28.3	3077	1812	413	10.9	2514	57.9	1026	2920	1695	557	897	2.9	3319	417	3587	4.3	8920	-268	A034	60.6	1616	939	354	1419	20.6	2595
A38	A	A038	1	1	23467	23467	1	non rilevato	0		155	196	A038	86.2	301	1162	354	2166	9.6	402	1089	2200	39.4	529	1393	591	14.5	-567	44.3	1190	629	2856	822	1090	1.8	-20	181	4493	2	7714	116	A038	84.8	-4	369	-199	432	17.1	872
A87	A	A087	1	1	10584	10584	1	non rilevato	0		206	660	A087	67.9	3156	1255	-103	1454	24.4	4358	44	1947	35.5	5291	342	448	9.9	5699	50.1	426	3676	1415	-119	1231	4.5	3372	-259	3650	4	17756	-274	A087	64.3	1736	749	669	712	30.1	2018
B5	B	B005	1	1	72111	72111	1	<40	4	A2	230	222	B005	94.2	1025	1343	553	2035	6.5	1224	1205	2082	53.8	1222	1370	314	9.6	1240	36.2	2133	1223	2451	834	1188	0.5	1305	513	4066	8.9	5895	457	B005	85.4	738	1510	78	1908	11.3	1242
B15	B	B015	1	1	9563	9563	1	NR	0	B3	170	348	B015	87.8	2242	1110	742	1334	16.7	2247	1626	1894	38.9	2147	2460	293	13.7	1397	43.9	1902	2626	1424	1015	962	3.5	2529	563	1288	10	5154	472	B015	84.1	1510	983	314	1099	28.3	1625
G7	G	G007	1	1	48400	48400	1	<20	2	A	228	597	G007	76.5	13758	1820	-192	2936	16.1	16623	258	3508	35.1	17484	803	736	9.9	19324	53.8	591	15297	3142	-3	2082	1.1	16492	53	2642	73.1	15740	10	G007	70.3	1223	2988	708	4248	22.1	1275
I08	I	I008	1	1	53163	53163	1	<20	2	B3	110	230	I008	74.8	770	79	134	249	6.5	1018	1964	1128	21.4	1186	2213	2256	1.2	1582	74.7	1998	975	163	1888	360	2.7	658	2090	26	16	8359	1816	I008	73.2	1040	252	116	596	10.1	1129
I12	I	I012	1	1	9503	9503	1	<20	2		190	320	I012	86.3	1025	616	120	1301	12	1115	2289	2080	35.3	1142	2446	1644	21.5	674	39.3	2094	1435	873	2322	589	3.9	1016	1985	367	12.2	3955	1971	I012	81.4	5068	340	138	828	13.4	6927
K08	K	K008	1	1	2990	2990	1	NR	0		297	441	K008	76	671	1134	-103	1306	16	778	1576	2390	43.5	989	1551	218	34	563	21.7	1976	833	2083	665	1228	0.7	1084	401	2056	11.6	6460	-8	K008	76.7	585	695	491	293	21.9	759
A1	A	A001	1	1	26674	26674	1	<40 cp/ml	4		319	521	A001	92.7	961	1020	438	1109	11.7	890	2040	1546	43.2	1010	2292	331	27.8	562	28.4	2043	1007	1866	1610	1102	0.6	1126	960	3962	1.6	10991	172	A001	89.8	1618	1001	784	1101	20.5	1011
A24	A	A024	1	1	29249	29249	1	<40 cp/ml	4		262	323	A024	79.1	-9	1156	568	2197	12.2	-377	1671	2545	49.4	-397	1490	463	18	-945	32.3	2189	-102	2688	1461	1510	0.3	292	1289	5554	0.8	11888	78	A024	70	-61	981	748	1107	12.9	-222
A104	A	A104	2	1	46166	46166	1	<40 cp/ml	4		344	652	A104	83.8	1853	610	617	582	28	2102	1268	874	34.2	2264	1502	255	33.9	1919	28.7	1539	2137	1174	728	539	3.2	2365	376	1111	5.8	6169	455	A104	84.8	3102	660	532	647	41.1	3495
B6	B	B006	1	1	36196	36196	1	<20	2	A2	293	370	B006	86.3	1368	722	908	838	21.7	1364	2236	1104	55.5	1442	2475	168	25.7	1025	18.6	1973	1640	1525	2163	415	0.2	1213	727	1055	6	5294	684	B006	86.5	530	706	655	687	33.9	1046
E08	E	E008	1	1	2186	2186	1	<20	2	A3	273	498	E008	85	424	693	476	1050	22.9	651	1742	1620	54.3	809	2046	142	33.4	386	12.1	1589	843	1844	1179	1559	0.2	1216	2200	2342	10	4425	81	E008	82.9	1732	700	462	924	23	2157
M23	M	M023	1	1	40747	40747	1	94	94	A	337	587	M023	76	1141	819	-138	800	21.7	1170	240	1398	38.9	1182	895	328	14.3	926	24	630	1199	961	-42	658	22.8	1275	-183	825	14.7	3413	-300	M023	78	69	813	95	848	27.8	169
F1	F	F001	1	1	4413	4413	1	<20	2		319	497	F001	92	1159	503	91	195	14.7	700	1177	235	38.9	740	1231	111	38.7	485	21.2	1283	977	1031	794	394	1.3	1180	279	1475	4.2	6083	68	F001	81.6	2748	545	40	224	23	2848
A95	A	A095	1	1	59555	59555	1	<40 cp/ml	4		431	580	A095	80.8	1484	716	479	921	29.5	1743	1046	1330	49	1863	1145	286	31.3	1512	19.4	907	1954	1580	1260	788	0.4	1429	297	1082	5.1	8399	322	A095	83.8	1077	551	812	624	34.4	1127
K18	K	K018	1	1	101000	101000	1	NR	0		468	632	K018	83.6	1304	1134	-107	1279	26.6	1340	1105	2313	37.3	1441	1729	173	23.4	1147	31.7	1335	1331	1593	354	1057	7.6	1664	43	3345	4.2	8228	-61	K018	68.8	1024	1048	291	1199	26.2	1062
K03	K	K003	1	1	12300	12300	1	<20	2		411	589	K003	80.9	754	752	397	748	11.5	894	1072	1252	30.4	1140	1173	221	32.3	769	35.6	1266	835	1288	776	661	1.7	538	559	1892	8.6	4125	369	K003	76	655	654	22	529	15.2	987
C09	C	C009	1	1	15940	15940	1	<40	4	A2	460	889	C009	84.4	870	663	1291	477	32.1	1061	1885	488	65.7	1125	1974	326	16.6	886	17.1	1728	993	1140	1783	495	0.6	882	625	882	3	5190	597	C009	75.6	454	518	1388	605	41.2	656
A3	A	A003	1	1	165587	165587	1	non rilevato	0		490	595	A003	86.1	931	793	272	879	15.8	683	1378	1761	30.2	968	1952	314	26	119	35.9	1613	881	1364	1020	602	7.9	338	123	3742	2.7	11444	96	A003	83.6	-1084	441	484	455	24.6	-1387
A31	A	A031	1	1	59225	59225	1	non rilevato	0		410	508	A031	80.5	2640	922	318	877	26.3	2316	745	1485	32.7	2455	1153	329	32.8	1692	29.1	672	2744	1821	586	823	5.5	2744	-50	2232	2.5	11364	-178	A031	80.4	1041	619	486	716	29.1	1194
A18	A	A018	1	1	13719	13719	1	22555	22555		463	538	A018	87.6	1299	1384	1022	1518	38.8	981	1938	2210	47	1016	2121	366	29.6	111	21.8	1764	2107	2759	2142	1236	1.6	2356	273	8269	0.9	18383	-60	A018	84.8	287	920	1354	869	37	-1
A81	A	A081	1	1	49194	49194	1	89	89		490	870	A081	72.9	2407	882	1815	1324	32.7	2648	3195	1644	57.2	2611	3670	365	22.3	2112	19	2565	3364	1946	3332	613	1.6	2549	765	4012	1.1	18064	392	A081	78.7	1412	475	790	574	31.7	1421
A11	A	A011	1	1	10575	10575	1	123	123		352	473	A011	91.3	1595	826	285	1100	13.4	1704	771	2118	31.2	2054	2886	367	8.7	1019	40.8	2094	1684	1120	503	701	19.3	1584	145	4345	1.2	15183	50	A011	90.8	1480	871	952	1074	19.9	1736
A26	A	A026	1	1	33361	33361	1	162	162		429	361	A026	85.5	1715	1163	535	1346	20.9	1029	1606	1839	47.2	1110	2011	353	27.2	305	25.5	1358	1681	1955	1159	1413	0.1	1540	1090	7269	0.4	18639	-28	A026	84.3	1259	1216	535	1527	19.4	-282
A27	A	A027	1	1	92526	92526	1	<40 cp/ml	4		446	723	A027	86	1279	867	949	600	30	887	1925	1318	39.2	1038	2066	317	46.2	545	14.2	1933	1590	1910	1489	1502	0.4	1446	924	4304	1.3	13136	191	A027	77.6	1945	637	877	573	32.7	1946
A39	A	A039	1	1	171610	171610	1	<40 cp/ml	4		405	554	A039	72.5	664	730	847	944	26.6	467	1342	1521	44.8	819	1547	333	32.8	-435	20	1276	987	1556	1115	599	2.3	427	467	2599	1.4	10532	421	A039	64	263	834	487	1077	26.8	231
A68	A	A068	1	1	9857	9857	1	117	117		391	579	A068	73.3	129	1333	145	1938	26.5	179	1271	2482	61.6	454	1492	412	23.7	-884	14.6	998	822	2492	1017	1557	0.1	1153	1043	5105	1.2	14387	-141	A068	79.6	1770	765	447	724	23.7	1861
A103	A	A103	1	1	73587	73587	1	non rilevato	0		445	579	A103	90.8	1748	596	401	442	27.6	2041	1352	702	40.1	2166	1461	161	35.1	1913	24.5	1423	2073	1442	968	542	0.3	1842	544	1606	3.4	7142	276	A103	81.8	2205	392	692	282	37.4	2565
A122	A	A122	1	1	8654	8654	1	non rilevato	0		496	654	A122	79.1	802	618	723	649	27.7	997	1506	1053	35.3	1096	1448	439	41.6	778	21.7	1664	1446	1449	1059	625	1.4	845	449	1917	3	6254	358	A122	79.1	1680	519	432	427	27.1	1917
E7	E	E007	1	1	16240	16240	1	<37	3	B2	392	597	E007	89.4	590	469	39	447	21.1	673	1022	636	32.3	720	1237	83	25.5	449	40.4	938	799	727	940	374	1.8	781	37	1403	5.3	4961	110	E007	84.3	216	452	418	438	29.1	65
E09	E	E009	1	1	10890	10890	1	<40	4	A2	367	408	E009	81.6	434	764	-70	742	18.7	628	992	1392	54.3	759	1239	98	27.2	367	17.5	989	810	1158	199	418	1.1	862	15	2318	7.8	6737	4	E009	72.2	1228	789	-11	971	19	1631
I17	I	I017	1	1	8093	8093	1	NR	0		430	380	I017	83.5	1447	851	124	2641	24.3	1323	2200	2412	31.4	1396	2229	1648	44.3	1140	23.4	2112	1613	2948	2444	762	0.9	1727	1719	625	12.7	3444	1942	I017	82	1061	717	168	1824	32.5	1174
I26	I	I026	1	1	73359810	73359810	1	72	72		500	960	I026	63.7	509	0	117	957	20.4	1102	1893	1570	24.2	1348	2024	948	49.7	986	23.9	1873	1143	358	1804	393	2.2	1093	1761	-137	5.3	9418	1943	I026	45.9	625	1376	1764	1895	25.3	817
M13	M	M013	1	1	701087	701087	1	<20	2	A2	483	876	M013	81.1	374	481	957	418	47.2	460	1130	480	15.7	501	982	358	69.1	392	6.1	1168	901	1161	878	1205	9.1	654	1124	1023	7.7	3570	134	M013	80.3	24988	1216	-746	1037	41	27888
A16	A	A016	1	1	1434575	1434575	1	<40 cp/ml	4		461	659	A016	73.7	819	1245	295	1458	19.9	1213	1815	1455	54.5	1186	1738	275	15.8	349	29	1990	1861	2240	1873	919	0.7	1531	979	4010	0.6	15863	-1	A016	74.2	461	747	414	877	27.4	656
K12	K	K012	1	1	77300	77300	1	<20	2		864	932	K012	56.3	630	1491	104	2163	18.3	1598	1785	3096	46.9	2335	2527	441	32.6	834	20	1632	1967	3384	558	3066	0.6	1051	244	4817	7.6	9644	-130	K012	72.8	968	1183	888	1513	36.3	1662
A78	A	A078	1	1	231753	231753	1	<40 cp/ml	4		695	1617	A078	87.1	-655	988	489	564	28.4	-677	1416	1348	37.4	-357	1317	376	49.3	-1221	13.1	1568	987	2911	655	460	0.2	337	547	2888	5.2	6425	125	A078	85.9	3635	544	852	575	43.3	4296
A19	A	A019	1	1	109595	109595	1	<40 cp/ml	4		698	836	A019	79.9	391	927	343	705	14.9	235	1826	1861	34	438	2151	276	37.8	-224	25.9	2232	545	1696	669	722	2.4	514	62	4499	2.6	9840	58	A019	78	951	854	941	611	22	533
A76	A	A076	1	1	29811	29811	1	28335	28335		855	854	A076	61.4	143	965	1111	670	27.9	232	1996	2226	23.2	615	1843	467	60.9	19	15.3	2062	551	2676	1772	1340	0.6	270	1750	1053	4	9338	328	A076	66	865	632	968	375	29.5	943
A12	A	A012	1	1	91869	91869	1	non rilevato	0		907	1341	A012	84.9	307	574	651	424	39.8	28	1220	992	33.8	318	1389	304	54.4	-405	10.9	1174	1448	1919	1188	724	1	974	277	4909	0.2	21633	-185	A012	87.2	143	473	1396	385	50.4	-31
A14	A	A014	1	1	40979	40979	1	non rilevato	0		617	488	A014	85.4	1228	807	658	772	24.4	1011	1946	1467	29.3	1113	2669	221	31.5	542	32.9	2036	1344	1156	1578	776	6.3	1249	250	4253	0.5	15346	-120	A014	89	-217	997	899	962	28	-468
A22	A	A022	1	1	9534	9534	1	72256	72256		723	495	A022	85.2	1991	732	467	565	18.5	1718	1632	1348	38.5	1771	1713	307	41.5	1563	19.3	1870	1958	1221	687	759	0.6	2451	484	4848	0.7	14017	-71	A022	90.7	1375	711	205	730	20.1	1817
A29	A	A029	1	1	16266	16266	1	<40 cp/ml	4		611	818	A029	70.8	757	746	1124	745	25.1	527	3444	1939	36	874	4507	210	37.1	-7	24.7	3292	784	1244	1577	547	2.3	593	780	4148	0.7	13325	636	A029	76.7	-695	1819	2324	1939	38.6	-603
A40	A	A040	1	1	2422491	2422491	1	<40 cp/ml	4		596	432	A040	92.8	1255	1119	705	1049	8.8	750	1787	1492	40.2	921	2061	327	31.1	-177	27.8	1615	1583	1978	1738	820	1	731	770	3974	4.8	7328	423	A040	84.2	-135	908	519	928	17.9	-46
A66	A	A066	1	1	42910	42910	1	255	255		515	574	A066	75.7	849	1057	136	926	28.8	926	718	1698	41	1293	757	346	37.6	168	13.7	760	1514	1973	532	773	7.7	2090	559	2723	2.7	14838	-162	A066	73.2	1334	772	774	706	26.3	1458
A105	A	A105	1	1	13508	13508	1	non rilevato	0		589	596	A105	79.7	1862	825	1703	1085	36.6	2053	2783	1402	60.8	2208	3249	315	24.3	1526	13.3	2317	2724	1720	2124	538	1.6	3115	667	3049	3	13575	562	A105	77.1	4467	1067	774	1276	39.6	4952
B2	B	B002	1	1	100574	100574	1	<40	4	A1	569	1002	B002	87.7	1413	908	903	547	34.4	1355	1999	1629	40.7	1480	2224	220	41.7	1058	17.2	2130	1893	2309	931	1119	0.4	1214	491	2422	7.7	5827	378	B002	83.8	1187	910	791	946	39	1446
B14	B	B014	1	1	38664	38664	1	51	51	A1	658	723	B014	87.5	1426	412	1282	188	35.1	1044	2143	1046	18.4	1332	2729	66	59.3	788	19.7	2100	1519	938	1995	425	2.6	1735	1095	2117	1.2	6146	591	B014	85.6	1682	401	911	199	36.7	1465
B18	B	B018	1	1	14377	14377	1	NR	0	A1	530	682	B018	71.5	1562	1427	2107	1763	34.6	1839	4161	1975	53	1914	4935	314	16.3	1413	29.9	2831	2004	2052	4434	2420	0.8	1180	1153	3898	0.8	7091	795	B018	70.3	638	1396	1644	1695	40.1	1043
B23	B	B023	1	1	20400	20400	1	NR	0	A1	681	626	B023	81.9	1240	1359	369	819	29.1	1743	1675	2600	35.5	2157	1542	407	49.4	1473	14.9	1897	2155	3314	591	3051	0.3	1544	29	3847	9	9797	170	B023	79	225	540	683	332	41	365
B26	B	B026	2	1	8449	8449	1	<20	2	A1	536	1054	B026	78.4	269	1177	1121	1575	42	433	1585	2571	35.2	790	2144	1103	42.6	59	21.9	1449	780	2212	1252	1741	0.3	849	780	3500	4	3851	309	B026	73.3	647	1337	896	1760	45	770
E02	E	E002	1	1	20490	20490	1	RILEVATO <37	3	A2	669	707	E002	81.3	749	1097	-90	888	22.7	1288	605	2823	23.9	1810	710	406	40.9	1335	29.6	957	1059	1202	79	912	5.6	797	282	4873	5	6067	-186	E002	87.5	717	696	357	330	42.2	869
G3	G	G003	1	1	26600	26600	1	148	148	B	203	264	G003	75.9	11177	2087	-30	3461	14.4	16332	371	3850	16.1	17403	1143	834	5	16754	75.1	550	15983	3630	267	2342	3.8	16808	-36	2922	68.9	15200	71	G003	76.7	615	1011	575	1628	11.4	974
K05	K	K005	1	1	162000	162000	1	78	78		149	451	K005	91.1	984	1304	225	2335	8.9	1293	634	2977	43.6	1338	1453	371	5.7	1028	48.8	1314	1293	1848	332	1129	1.9	1259	162	4641	7.9	6967	135	K005	87.6	2925	1346	-702	2425	13.1	4198
A10	A	A010	1	1	1109052	1109052	1	<40 cp/ml	4		58	198	A010	75	-405	1088	317	2164	5	138	1380	1532	25.9	-118	2452	564	24.7	-772	49.2	2137	828	3553	741	613	0.2	-2255	966	6737	2.5	11003	124	A010	74.2	2301	1233	539	2237	23.6	2516
A51	A	A051	1	1	205719	205719	1	<40 cp/ml	4		130	438	A051	82.4	-134	1018	231	1643	6	-387	871	1607	43	-619	1025	420	15.5	-936	40.3	1228	46	2328	549	712	1.1	-637	339	3821	10.3	8026	112	A051	83.3	1016	650	660	892	17.7	1392
B12	B	B012	2	1	330013	330013	1	78	78	B3	69	265	B012	62	507	1072	462	1349	7.8	806	641	1890	21.9	890	1061	436	20.1	627	55.8	1504	843	2071	473	845	2.2	715	477	4128	12.4	5700	371	B012	75.4	1814	1157	177	1228	13.8	2487
A21	A	A021	2	1	4070162	4070162	1	<40 cp/ml	4		90	366	A021	80.1	1310	1314	-43	4698	3.6	1061	194	5073	48	810	322	972	1.7	1140	49.1	907	1317	4256	92	1125	1.2	1179	-80	6971	1.8	10153	-246	A021	84.8	-257	1343	-154	3072	14.2	125
G2	G	G002	1	1	66000	66000	1	20	20	C	9	208	G002	71.8	2151	1702	1700	1824	0.7	2054	1549	5624	3.9	3727	1993	1693	2	2292	62.4	3464	2029	1819	1503	1815	31.7	2010	1581	6382	0.5	8757	561	G002	72.4	2151	1708	1700	1839	0.7	2061
I02	I	I002	1	1	706553	706553	1	<20	2	C3	48	390	I002	82	632	-25	130	305	3.9	1338	2299	551	42.2	1397	2374	495	35.8	1567	21.5	2212	826	149	2348	-21	0.5	564	965	163	21.2	3525	2252	I002	78.2	790	385	137	934	11.9	905
B19	B	B019	1	1	62329	62329	1	70	70	A3	82	179	B019	76.5	1029	1460	-100	2469	5.2	1570	305	3949	47.9	2022	426	629	10	2259	41.2	1713	1074	1731	108	1334	1	1425	169	6180	14.8	11904	-10	B019	76.5	142	1138	393	1757	16.3	570
B13	B	B013	1	1	104832	104832	1	<20	2	A3	1	143	B013	79.7	960	1204	516	2676	0.1	574	671	6354	7.9	1871	609	0	0	0	90.5	0	473	2605	716	1391	1.6	1745	445	5728	6.3	9571	391	B013	82.4	2133	1446	236	2515	5.7	1611
K09	K	K009	2	1	204000	204000	1	55	55		37	230	K009	60.7	921	1264	-234	3343	2.7	1025	2	4500	38.6	1333	107	1152	1	635	42.1	646	1030	3380	-26	1103	18.3	836	-50	6325	18	15046	-273	K009	69.7	677	859	301	846	14.4	917
K02	K	K002	1	1	124000	124000	1	NR	0		15	134	K002	76.7	433	794	690	1699	3.8	611	596	1634	2.1	1022	800	1958	0.2	820	93.1	555	616	1740	584	723	4.6	374	776	4890	1.4	2110	477	K002	80.9	763	815	-112	1647	7.3	1064
K20	K	K020	1	1	151000	151000	1	<20	2		76	95	K020	80.6	792	1260	-181	2949	3.2	2159	1116	3367	57.3	2182	1080	553	16.5	1747	24.7	1415	2726	3595	513	2378	1.5	2296	2925	4498	14.7	9323	-188	K020	69.7	682	898	257	2215	5.2	1176
K11	K	K011	1	1	30800	30800	1	NR	0		236	557	K011	68.8	610	1285	-50	1086	18.1	1161	1455	2985	40.1	1386	1739	261	45.3	958	13.4	1497	1506	3766	289	1835	1.1	560	48	2629	11	6332	-31	K011	72.4	611	933	488	626	28.3	1031
C10	C	C010	1	1	255445	255445	1	<41	4	A3	173	415	C010	57.9	1346	1201	577	1710	12.8	1648	1232	1875	36.9	1896	1868	469	13.7	1668	48.2	1872	1466	2134	783	1584	1.3	1423	553	3066	9.5	3872	366	C010	54.4	2725	1544	622	1975	21.1	2983
K06	K	K006	1	1	>10000000	10000000	1	34	34		244	360	K006	82.5	1194	982	409	1367	3	1300	1237	1786	23.8	1472	1967	597	16.3	1426	58.9	1590	1196	1514	875	774	1.1	1481	1558	2613	5.6	4937	491	K006	82.5	514	851	10	1343	11.6	753
K14	K	K014	1	1	29500	29500	1	NR	0		230	379	K014	56.7	971	1617	-13	1796	13	1220	1016	3609	9.1	1403	1374	1659	29.6	1408	10.8	1650	1119	2374	649	1601	50.4	1121	759	4489	4.6	8801	48	K014	60	518	1032	144	1206	18.6	635
k04	K	K004	1	1	19600	19600	1	27	27		187	562	K004	84.8	688	894	228	671	10.7	1048	1276	1789	39.7	1298	1095	382	38.7	1018	20.4	1888	676	1091	576	462	1.2	1029	644	1048	17.9	4403	352	K004	84.4	1308	928	-121	707	16.9	1853
A88	A	A088	2	1	776220	776220	1	<40 cp/ml	4		244	574	A088	81.1	2519	1139	-206	1726	7.6	3524	30	3041	8.4	4108	313	912	18.2	4790	50	412	2840	1842	-34	1582	23.5	4061	-127	2726	4.3	8788	-608	A088	69.4	1374	584	252	731	18.2	1708
K01	K	K001	2	1	18900	18900	1	NR	0		215	514	K001	73.5	1809	1169	284	2195	15.1	2047	1476	3312	30.3	2059	1660	550	31	1953	37.8	2218	2204	3484	666	1066	1	2226	860	4818	19.1	6041	305	K001	67.5	373	1203	323	1640	22.3	977
G1	G	G001	1	1	2510000	2510000	1	120	120	C	67	287	G001	62.9	-87	775	1033	1522	15.2	-140	1628	1730	32	-251	1852	426	17.7	-383	49	1947	11	1726	1348	1217	1.4	-42	1383	2505	0.9	7493	618	G001	81.1	735	956	109	2530	6.5	1381
B21	B	B021	1	1	1104529	1104529	1	59	59	A2	314	655	B021	84.3	1778	937	17	667	11.3	1940	1281	1867	41.7	2090	1273	253	47.5	1939	10.3	1411	1486	2083	397	1419	0.5	1319	375	1848	11.5	6828	148	B021	64	1557	505	865	440	19.3	1771
E06	E	E006	1	1	>11000000	11000000	1	<40	4	A1	281	346	E006	77.9	303	844	51	1402	12.6	861	2131	2049	28.7	1025	2492	296	42.2	582	19.7	1782	1445	2401	2632	1547	9.3	1361	3738	3327	6.2	7874	168	E006	73.2	522	926	722	1138	24.2	326
E05	E	E005	1	1	231800	231800	1	<37	3	A2	349	533	E005	94.7	1309	940	-351	1300	13.9	1779	1041	1773	40.2	1948	1539	283	32.6	1652	26.5	740	1687	2044	1174	968	0.7	1812	-217	2408	7.3	8096	-165	E005	78	796	471	71	583	25.5	843
K22	K	K022	1	1	114000	114000	1	<20	2		256	568	K022	91.6	637	1170	-151	1211	7.5	1344	886	3011	30.2	1742	1717	317	27.6	1514	35.5	1784	1047	1531	24	944	6.8	925	-202	4034	9.8	7883	79	K022	90.5	467	842	94	608	14.5	918
K13	K	K013	1	1	18600	18600	1	<20	2		265	592	K013	89	746	984	-112	1320	15.7	1046	1388	2332	35.9	1294	1992	288	27.1	773	35.5	1473	1112	1516	637	1026	1.4	736	7	2859	6.5	8641	50	K013	80.3	949	727	408	736	26.4	1103
F2	F	F002	1	1	358008	358008	1	<20	2		276	555	F002	89.6	866	564	2	451	17.6	785	1018	576	45.7	807	1136	193	29.2	531	24.5	1107	1120	1455	558	542	0.6	906	238	1166	8.5	7058	6	F002	88.7	1079	496	340	564	25.5	1191
K25	K	K025	1	1	332000	332000	1	<20	2		269	490	K025	72.8	702	1278	-192	1924	16.2	1218	2603	1975	54.1	1419	2081	313	11	1027	34.5	1548	949	2227	3993	1644	0.4	968	114	2736	6	4949	48	K025	53.9	820	1119	2379	1477	28.4	1218
K07	K	K007	1	1	254000	254000	1	24	24		329	558	K007	79.2	1174	1244	731	1019	16.2	1451	1027	3290	27.2	1909	1290	443	22.1	1294	18.8	2201	1432	1364	731	827	31.9	1302	671	4692	9.4	5982	613	K007	80.6	589	1065	167	850	26.9	809
E04	E	E004	1	1	473200	473200	1	<37	3	A2	480	605	E004	75.1	382	1069	45	903	20.9	545	908	2302	26	726	869	368	40	538	32.9	1165	439	1591	432	809	1.1	563	23	2785	9.2	5333	-23	E004	72.7	447	661	206	451	27.1	585
A9	A	A009	1	1	100303	100303	1	1018	1018		445	449	A009	93.4	1017	635	526	855	15.1	669	2104	1407	37.9	776	2511	298	26.9	158	33.5	2138	906	1113	1639	497	1.8	522	1272	2615	2.1	9643	292	A009	88.5	900	625	928	751	21.9	481
A23	A	A023	2	1	825	825	1	<40 cp/ml	4		361	260	A023	77.8	398	1459	330	2156	12	414	1261	2722	27.2	251	1550	823	6	-295	66.3	2116	535	2176	1080	1713	0.4	463	652	6582	3.9	14875	-57	A023	82.2	576	1202	534	1939	20.4	641
B20	B	B020	1	1	79849	79849	1	<20	2	A2	449	611	B020	92.8	1483	1436	101	1668	21.9	1494	1360	2832	36.4	1469	2106	220	14.5	1136	47.1	1764	1621	1588	913	1218	2.1	2101	1388	1829	8	4238	64	B020	81.4	605	1052	423	1250	23.7	536
K23	K	K023	1	1	96000	96000	1	579	579		484	763	K023	73.8	697	1490	67	1686	23	1157	1383	2553	50.3	1318	1737	255	27.8	963	19.7	1200	1068	2719	1003	1248	2.1	750	630	4686	3.9	12403	-87	K023	61.7	575	1093	516	1029	25.3	857
K24	K	K024	1	1	169000	169000	1	<20	2		409	728	K024	87.4	330	1068	-100	916	21.9	572	1098	1942	38.9	714	1204	306	41.7	389	18.7	1307	778	2675	202	2496	0.7	415	-133	2884	8.2	4656	-14	K024	90.9	1169	822	797	390	35.6	1134
K27	K	K027	1	1	130000	130000	1	<20	2		487	693	K027	78.9	446	1146	69	1419	19.1	760	1112	3158	18.3	1131	1988	509	36.5	911	20.1	1523	561	2015	645	1095	25.2	526	423	3310	5.6	4668	176	K027	81.9	1031	928	50	870	23.6	1138
K26	K	K026	1	1	164000	164000	1	NR	0		487	769	K026	64.7	417	1062	143	1156	22.3	684	1304	1893	45.3	899	1343	273	30.1	453	23.4	1570	641	2290	655	1484	1.2	433	414	3385	5.4	5029	5	K026	66.3	1183	1054	691	1272	25.3	1284
A89	A	A089	1	1	38278	38278	1	non rilevato	0		415	885	A089	80.5	4163	1006	376	992	39.2	5078	618	1787	40	5046	598	261	37.5	5145	22.1	748	5020	2277	356	1209	0.4	4936	539	3698	5.1	19896	-358	A089	81.1	1163	623	1037	499	30.7	1215
K17	K	K017	2	1	28300	28300	1	3360	3360		518	588	K017	74.4	1025	1136	-68	608	18.6	1299	1569	2340	29.3	1639	1804	164	43	1031	25.7	1569	1531	2369	1411	603	2	1319	373	3830	5.4	10223	5	K017	83.2	1022	914	183	439	21.9	1290
A2	A	A002	1	1	122958	122958	1	<40 cp/ml	4		598	820	A002	77.4	1229	907	1047	1183	27.4	832	2600	1829	46.6	842	3064	251	34.1	301	18.1	2437	1763	2011	1845	927	1.2	2382	921	2185	7.5	6626	497	A002	73.9	897	885	1117	1040	35.4	927
B1	B	B001	1	1	48786	48786	1	<20	2	A1	875	748	B001	94.5	2400	975	471	452	16.6	2298	1616	1408	27	2738	1685	169	48.9	1983	22	1809	2555	1441	1036	1244	2.1	2237	812	1394	9	6181	339	B001	84.9	2106	543	1326	318	20.8	2000
K16	K	K016	1	1	25900	25900	1	NR	0		649	820	K016	76.6	-243	980	-81	1402	16.1	-489	1514	2430	44.2	-21	2157	263	38.6	-1095	15.8	1088	339	2403	2464	917	1.4	1014	-157	3292	3.6	7516	-69	K016	70.1	501	809	428	632	30.7	784
C33	C	C033	1	1	441000	441000	1	<40	4	A	881	1316	C033	90.6	-80	1533	779	1348	35	-6	2028	3516	13.2	144	2263	667	62	-77	11.9	1929	27	3589	1850	2126	12.8	156	3214	7274	0.9	11905	431	C033	87.4	4865	1977	691	1795	48.3	5496
I03	I	I003	1	1	234488	234488	1	74	74	B2	230	460	I003	57.4	771	156	146	329	12.6	1102	2076	660	31.4	1212	2238	1300	43.8	785	23.4	1976	2307	159	2142	34	1.3	1110	972	60	23.7	5395	1991	I003	58.8	663	686	145	949	19.2	766
I05	I	I005	2	1	618083	618083	1	<20	2	C3	5	110	I005	58.1	611	122	99	234	1	807	1907	520	2.8	1257	1392	414	0.3	48	92.9	712	803	258	1933	133	4	1041	795	167	18.6	4302	1664	I005	70	859	327	99	1190	9.6	795
I07	I	I007	1	1	236779	236779	1	25	25	C3	70	560	I007	55.6	786	4	126	341	4	947	2383	532	32.6	1066	2504	545	13.2	1084	51.5	2293	857	214	2345	163	2.6	905	2116	39	15.7	5203	2149	I007	83.5	914	362	133	934	12.8	1029
I09	I	I009	1	1	78895	78895	1	<20	2	C3	50	230	I009	77.2	488	16	152	435	6.3	909	1974	737	37	1091	2041	1602	47.3	845	15.4	1971	673	225	1845	46	0.3	406	1189	221	18.9	2959	1844	I009	69.3	1126	632	144	1035	20.3	1456
I10	I	I010	1	1	407409	407409	1	<20	2	A1	360	260	I010	86	1008	86	111	2018	15.1	1016	2241	2361	23.7	1113	2430	2146	23.6	834	30.2	2276	1099	1129	2520	56	22.5	1000	1760	125	6.1	5211	2022	I010	83.8	820	117	153	1132	24.5	881
I04	I	I004	1	1	1506322	1506322	1	<20	2		550	1010	I004	71	656	1044	198	2735	33	814	1810	1999	28.3	1102	1832	1419	47	615	22.6	1727	968	2792	1997	606	2.1	777	1970	251	7.7	6483	1471	I004	81.8	1282	1032	1498	2138	43	1297
[truncated: 213 more columns]
